# Supplementary material for: Segmentectomy versus lobectomy in younger patients with early-stage non-small cell lung cancer
Source: Interdiscip Cardiovasc Thorac Surg. 2025 Feb 10;40(2):ivaf024. doi: 10.1093/icvts/ivaf024 (PMC11879302; doi:10.1093/icvts/ivaf024)
Supplement: ivaf024_Supplementary_Data [file ivaf024_supplementary_data.zip]

Archive with 3 entries (3 files):
- Supplementary_Table_S1.docx
- CORRECT_Supplementary_Table_S2.docx
- CORRECT_Supplementary_Table_S3.docx
